# Supplementary material for: CLIMB (the Cloud Infrastructure for Microbial Bioinformatics): an online resource for the medical microbiology community
Source: Microb Genom. 2016 Sep 20;2(9):e000086. doi: 10.1099/mgen.0.000086 (PMC5537631; doi:10.1099/mgen.0.000086)
Supplement: Supplementary File 1 [file mgen-02-86-s001.xlsx]

## Sheet: Sheet1
	Run number
Cloud / software	1	2	3	4	5	6	7	8	9	10	11	12	13	14	15	16	17	18	19	20	21	22	23	24	25	26	27	28	29	30	31	32	33	34	35	36	37	38	39	40
Google N1S2 - beast	136.35	138.68	139.28	140.89	135.5	139.31	138.14	138.4	137.84	135.79	136.57	138.46	135.51	139.08	140.59	136.61	139.89	136.13	137.41	137.59	137.75	137.7	139.26	137.63	139.11	137.9	139.57	137.42	141.41	136.98	140.74	139.05	138.79	140.11	137.31	138.31	137.73	138.78	137.82	138.6
Google N1S2 - blastn	66.36	67.22	65.84	66.4	67.33	67.02	67.31	67.14	66.51	66.51	65.8	65.46	67.48	66.31	66.59	65.79	65.93	67.23	65.09	66.27	66.34	66.21	66.67	66.32	66.73	66.6	66.43	92.99	66.77	66.52	66.34	66.47	65.87	66.56	66.4	65.94	66.58	66.67	67.04	67.41
Google N1S2 - gunzip	19.19	16.27	19.1	18.93	19.01	19.01	18.95	19.08	19.02	18.97	18.91	18.96	18.99	19.03	18.94	18.93	18.96	19.02	19.07	18.95	19	18.96	19.01	18.98	19.02	18.95	19.02	18.98	19.02	19	19.14	19	19.16	19.15	19.05	18.98	19	19.04	19.01	19.03
Google N1S2 - muscle	60.42	60.26	60.23	60.1	60.06	60.17	60.05	60.18	59.81	59.74	59.74	59.71	59.69	59.74	59.68	59.91	59.8	59.67	59.67	59.91	59.86	59.72	59.68	59.71	59.82	59.68	59.75	91.15	59.85	59.92	59.97	59.95	60.04	60.15	60.08	59.83	59.78	59.8	60.02	59.73
Google N1S2 - nhmmer	88.6	88.44	88.38	82.61	88.6	88.66	80.89	82.82	82.63	82.32	82.27	80.54	86.82	82.28	80.01	82.23	82.31	81.82	82.64	80.57	81.26	80.9	88.06	88.22	88.27	83.67	82.24	136.98	82.42	82.17	82.64	88.64	82.93	82.61	82.16	81.63	82.38	80.88	82.69	82.59
Google N1S2 - phyml	65.64	60.8	59.11	61.78	65.72	54.52	64.92	63.2	52.94	65.59	61.38	60.46	55.46	72.71	61.35	57.74	59	63.33	61.42	64.17	68.5	72	54.1	56.28	68.04	50	75.9	56.5	60.17	58.27	65.7	58.81	59.37	66	74.62	57.55	67.93	66.74	55.11	59.15
Google N1S2 - prokka	549.12	554.14	550.11	555.25	549.83	549.49	552.22	552.48	546.92	546.84	546.14	544.34	546.24	549.09	546.31	543.71	547.94	543.8	546.41	544.52	547.46	544.04	548.21	546.93	547.2	546.62	547.77	585.72	545.12	546.21	544.24	546.97	545.25	551.99	549.56	546.81	550.07	548.55	546.96	552.93
Google N1S2 - snippy	543.78	545.01	547.55	546.08	544.51	546.69	544.7	543.66	544.09	540.43	544.82	541.1	543.57	541.24	539.93	544.47	543.99	543.41	544.08	544.05	539.79	543.86	540.29	541.07	543.27	543.95	544.22	544.25	540.67	541.4	544.59	545.75	545.16	544.81	545.01	540.56	544.71	543.6	541.6	543.37
Google N1S2 - velvetg	287.92	292.97	296.64	291.42	301.59	291.91	288.75	291.33	287.22	286.28	289.89	286.75	288.21	287.74	286.76	298.88	287.14	287.81	287.24	287.91	289.56	287.46	286.6	288.35	287.03	287.68	287.87	287.94	285.95	288.54	288.35	288.2	288.95	288.83	289.52	288	287.49	287.53	287.6	298.76
Google N1S2 - velveth	92.19	95.43	99.07	98.6	98.42	97.91	96.86	98.25	97.52	97.47	96.94	97.59	96.49	96.55	97.4	97.3	97.14	96.44	96.85	97.06	95.85	96.99	96.83	96.62	97.71	96.87	95.83	96.24	96.87	96.87	97.43	98.08	97.41	97.45	97.57	97.62	97.38	97.5	97.38	97.2
iPlant 4vCPU8GB - beast	228.23	208.92	216.8	220.04	206.29	219.85	197.99	212.81	213.12	221.78	203.73	206.9	219.25	218.08	198.43	210.27	207.84	218.01	224.73	217.12	221.2	217.16	231.61	218.56	219.62	204.91	214.42	222.25	216.27	206.36	219.58	221.79	209.54	223.74	207.32	208.95	210.17	223.97	216.85	213.29
iPlant 4vCPU8GB - blastn	81.82	82.79	82.28	79.12	82	81.81	82.85	80.47	78.08	80.16	81.89	80.89	81.76	81.97	81.95	81.39	82.77	83.08	82.93	84.17	87.54	86.27	83.4	82.48	81.9	84.75	82.53	80.71	81.58	82.86	83.28	85.69	82.75	82.67	81.89	80.2	81.12	80.12	81.71	79.11
iPlant 4vCPU8GB - gunzip	19.36	21.43	22.92	22.38	22.85	20.29	21.13	21.93	19.54	21.66	20.85	22.25	22.68	22.6	21.29	20.16	23.55	26.95	25.97	50.52	61.67	24.17	54.43	24.19	22.43	23.36	22.98	20.87	22.79	21.92	23.08	19.79	20.94	19.64	20.7	20.46	22.16	21.11	20.83	20.95
iPlant 4vCPU8GB - muscle	69.87	69.91	69.82	69.46	69.82	70.08	69.99	70.52	70.29	69.86	69.95	69.8	69.37	69.7	70.09	69.71	69.77	70.06	70.25	69.82	71.72	70.83	70.03	70.22	69.88	71.04	70.44	69.47	70.37	70.68	70.06	70.64	70	70.5	69.85	70.09	70.97	70.04	69.89	69.73
iPlant 4vCPU8GB - nhmmer	30.58	32.57	32.6	30.8	32.96	30.85	30.66	32.7	30.31	32.36	30.63	30.59	30.53	30.75	31.73	30.29	32.32	30.8	30.65	30.61	30.42	30.56	30.9	30.35	30.53	31.04	30.64	31.87	30.11	30.23	30.5	32.44	32.72	30.71	30.49	31.23	30.83	30.63	29.92	30.53
iPlant 4vCPU8GB - phyml	72.05	64.41	75.4	84.17	64.81	68.94	64.36	65.45	86.52	82.65	74.56	74.53	78.11	87.74	74.77	62.82	75.38	84.68	70.93	68.81	71.59	76.62	77.39	74.88	77.01	74.12	75.13	73.71	73.04	70.7	69.06	73.68	70.63	73.62	68.92	78.33	73.07	75.79	80.99	76.06
iPlant 4vCPU8GB - prokka	265.56	276.83	278.35	271.4	269.96	274.89	272.84	272.44	271.54	273.38	274.89	279.86	279.72	276.35	276.87	278.25	280.53	288.72	322.97	285.59	287.05	306.91	282.74	274.06	277.17	275.89	275.14	273.51	269.19	272.44	278.05	276.09	279.27	273.11	275.74	275.98	277.24	274.72	273.15	269.67
iPlant 4vCPU8GB - snippy	269.43	271.61	267.76	270.3	265.32	270.04	271.3	269.44	265.92	268.8	271.12	269.28	269.18	271.62	268.29	272.7	271.77	272.53	273.36	272.35	270.84	278.14	269.38	271.48	274.71	262.06	269.22	270.78	265.46	266.68	275.81	267.2	269.15	270.36	268.75	268.53	273.19	275.35	269.39	262.45
iPlant 4vCPU8GB - velvetg	314.39	309.76	333.03	335.33	386.27	359.67	369.05	361.75	360.74	350.77	383.83	380.19	377.97	375.5	364.58	367.51	374.21	369.21	370.77	343.03	341.69	384.23	363.55	334.4	332.08	383.12	371.58	392.55	368.16	353.46	381.78	371.86	361.17	371.33	353.04	357.36	342.27	366.84	342.12	347.55
iPlant 4vCPU8GB - velveth	99.46	107.3	120.21	123.13	118.06	121.76	118.2	115.77	118.67	116.14	118.17	121.15	119.19	117.63	120.09	117.09	116.4	121.23	114.03	121.19	114.38	125.93	126.29	113.95	124.17	126.27	125.42	120.28	125.43	110.27	122.01	123.31	119.59	122.17	111.89	121.29	113.14	128.64	115.56	116.97
Azure G1 - beast	93.58	90.55	90.09	90.43	90.45	88.88	90.71	98.65	90.92	93.1	92.36	90.42	90.97	91.27	90.5	88.84	90.03	90.43	90.78	92.07	89.08	91.86	89.27	91.68	89.45	89.79	91.53	90.65	88.59	89.04	91.44	89.24	88.11	89.28	89.39	87.6	88.15	88.88	90.73	91.41
Azure G1 - blastn	72.18	69.53	70.99	69.18	67.88	68.48	68.44	69.4	69.08	68.18	68.76	68.61	65.97	68.02	66.36	68.67	68.52	66.61	65.76	68	68.17	68.34	66.87	65.93	65.24	66.49	65.79	65.84	67.72	65.74	63.13	66.6	66.55	65.29	64.68	68.42	69.09	68.2	68.67	67.64
Azure G1 - gunzip	9.92	10.25	9.46	9.62	9.93	9.76	9.68	9.9	9.84	9.69	9.68	9.8	9.63	9.71	9.86	9.92	9.89	9.57	9.58	9.81	9.45	9.63	9.7	9.69	9.48	9.48	9.72	9.62	9.57	9.64	9.69	9.68	9.9	9.73	9.58	9.64	9.79	9.81	9.7	9.66
Azure G1 - muscle	56.15	56.28	57.08	56.62	56.14	56.88	55.72	57.97	57.2	56.12	57.33	56.96	56.34	56.58	57.3	56.79	57.01	57.86	57.2	55.9	56.48	56.75	56.27	56.8	56.58	55.25	55.4	56.58	56.13	56.62	56.3	56.16	55.01	56.84	56.72	56.82	56.37	56.57	56.42	56.05
Azure G1 - nhmmer	47.12	43.66	43.73	46.59	47.14	43.64	43.77	48.86	47.43	43.02	47.45	44.08	46.68	47.4	44.12	44.17	47.18	47.15	43.13	43.1	47.9	42.96	47.09	43.71	43.08	43.38	43.57	42.62	42.96	43.63	43.76	42.52	42.78	43.49	43.46	46.81	46.11	46.61	43.63	43.59
Azure G1 - phyml	59.78	48.4	54.64	51.53	53.42	48.52	58.31	55.04	54.83	58.68	64.43	49.77	52.3	65.36	54.31	48.21	58.95	49.24	49.92	51.82	51.6	48.04	54.65	50.78	44.02	55.45	60.67	57.98	64.9	62.64	53.9	52.6	52.77	49.49	58.61	52	54.71	52.64	46.43	57.35
Azure G1 - prokka	494.88	377.93	369.23	368.24	366.98	367.54	367.62	376.52	371.48	368.83	369.23	370.56	370.73	369.69	370.87	371.27	368.05	372.19	369.11	368.31	366.46	368.43	367.31	368.06	365.15	366.36	366.18	367	367.6	368.1	368.53	366.7	366.09	367.32	364.33	369.5	366.58	366.48	367.14	366.41
Azure G1 - snippy	334.85	326.96	328.55	327.72	326.52	320.87	317.85	333.57	335.58	327.77	317.21	324.82	323.3	317.55	327.06	326.33	323.08	318.18	316.34	321.65	314.59	318.16	323.63	321.43	318.7	317.72	317.38	319.25	315.63	316.1	316.59	313.76	318.85	312.86	314.72	323.54	315.95	316.5	322.89	322.8
Azure G1 - velvetg	279.09	265.17	268.92	265.33	262.85	279.48	277.27	285.41	281.48	269.55	264.55	267.43	280.14	280.12	282.19	268.16	264.39	264.89	279.32	271.28	265.24	263.08	262.65	262.41	265.6	264.93	265.14	264.06	261.94	275.77	263.5	264.29	262.46	277.98	261.46	264.21	276.39	264.29	264.43	261.71
Azure G1 - velveth	144.67	152.66	134.98	134.48	146.23	140.77	142.34	140.51	143.77	139.26	138.09	149.22	141.61	142.41	133.2	129.21	136.44	128.63	133.07	133.19	125.94	128.17	130.37	129.13	125.97	125.38	125.11	126.04	119.24	123.04	118.64	128.97	119.28	121.64	117.8	134.21	121.24	115.97	115.09	117.33
Raven - beast	114.15	119.1	118.96	117.8	119.13	119.54	121.45	118.59	117.54	114.71
Raven - blastn	61.73	60.71	61.25	59.96	62.87	63.24	59.12	59.17	59.65	61.08
Raven - gunzip	16.68	16.65	16.71	16.73	16.72	16.73	16.88	16.66	16.69	17.03
Raven - muscle	/8GB	86.95	87.02	86.92	86.73	86.77	86.58	87.15	85.93	86.64
Raven - nhmmer	20.44	20.51	20.4	20.45	20.37	21.06	20.82	20.78	20.38	20.12
Raven - phyml	98.04	95.41	99.63	104.05	101.27	102.71	102.77	90.75	90.86	97.15
Raven - prokka	244.92	245.07	130.91	237.91	242	244.84	246.71	245.72	243.65	241.62
Raven - snippy	238.92	239.49	240.11	237.5	239.79	238.22	239.22	239.04	241.13	237.86
Raven - velvetg	308.46	391.27	303.96	302.88	392.2	308.83	308.58	350.53	312.27	375.84
Raven - velveth	106.04	126.7	106.72	105.6	124.95	107.65	119.02	118.42	106.93	108.27
Azure A8 - beast	126.81	126.56	123.2	126.96	124.09	122.95	130.03	126.86	124.8	126.86	123.78	123.13	123.42	129.57	122.45	123.68	125.08	122.54	124.65	126.65	122.59	125.2	125.87	127.94	126.55	128.2	124.66	128.63	125.28	122.64	124.07	124.58	125.95	127.38	122.98	123.19	126.92	122.72	125.03	124.62
Azure A8 - blastn	89.53	88.56	89.37	86.08	86.78	85.65	87.25	87.28	84.97	83.52	87.1	86.49	84.83	85.72	84.54	85.33	84.5	85.71	83.45	86.6	85.3	83.53	84.94	84.38	82.59	81.51	84.12	81.53	83.74	83.16	84.35	82.09	83.17	87.62	84.32	84.88	82.05	81.84	85.59	86.04
Azure A8 - gunzip	114.33	17.88	13.68	13.59	13.77	13.27	13.61	13.49	13.53	14.37	18.39	13.29	13.27	13.36	13.31	13.23	13.42	13.35	13.54	13.37	13.42	13.44	13.23	13.35	13.33	13.43	13.53	13.46	13.47	13.64	13.52	13.42	13.25	13.52	13.38	13.48	13.42	13.41	13.2	13.46
Azure A8 - muscle	74.89	74.34	74.33	74.34	74.27	74.3	74.33	74.55	74.15	74.33	74.42	74.53	74.58	74.36	74.3	74.33	74.26	74.35	74.4	74.36	74.27	74.26	74.24	74.31	74.32	74.53	74.36	74.38	74.53	74.26	74.5	74.32	74.92	74.34	74.47	74.38	74.59	74.63	74.34	74.54
Azure A8 - nhmmer	19.29	20.3	19.15	18.87	20.1	19.18	19.11	20.41	20.08	19.14	19.1	19.06	20.11	19.15	20.13	20.08	19.93	19.1	19.18	18.97	19.17	20.07	18.84	19.2	19.17	19.12	19.07	19.06	18.75	20.03	18.96	19	19.06	19.18	19.03	18.82	19.08	20.06	19.08	19.09
Azure A8 - phyml	83.95	80.9	89.25	82.07	79.31	78.85	79.87	76.09	73.89	79.58	75.41	72.74	86.16	76.2	72.33	89.76	78.06	82.93	72.83	75.06	97.9	65.28	71.4	69.81	89.04	72.9	81.81	75.61	86.95	76.95	72.79	73.49	70.43	72.12	78.99	71.03	81.19	84.02	79.5	76.32
Azure A8 - prokka	163.89	281.78	168.35	161.5	160.31	160.34	159.72	159.89	160.11	159.36	179.25	160.04	160.17	159.86	159.06	159.61	159.73	159.9	161.43	159.7	160.25	159.49	160.9	160.14	160.25	159.89	160.26	160.03	160.26	160.47	160.61	160.91	160.58	159.74	160.03	159.79	160.01	160.32	159.93	160.06
Azure A8 - snippy	199.97	194.95	193.78	188.14	185.82	191.94	185.24	184.08	191.6	189.19	189.75	190.18	182.34	195.42	188.56	180.42	219.1	185.08	185.83	204.22	192.82	183.23	186.55	185.67	178.68	178.63	176.89	177.82	177.68	179.3	179.93	176.25	176.79	186.02	177.09	175.92	179.41	178.35	177.46	183.33
Azure A8 - velvetg	319.37	317.15	313.31	306.03	319.68	316.62	313.22	310.63	316.53	308.29	307.57	309.91	309.39	307.83	305.55	309.56	308.74	312.48	315.07	315.06	309.29	315.48	316.91	316.73	313.74	313.32	311.13	313.19	314.75	313.29	314	312.44	324.87	316.76	314.73	313.41	316.09	315.14	310.51	314.24
Azure A8 - velveth	120.81	164.79	169.46	162.54	159.06	160.78	154.02	147.26	151.59	159.78	154.9	156.37	138.51	150.4	143.31	147.75	140.66	142.94	151.97	140.29	154.25	145.95	139.44	137.95	132.48	141.67	133.44	131.47	138.04	132.88	142.16	124.8	135.35	128.96	127.87	130.01	126.65	128.56	134.97	130.65
CLIMB - beast	119.45	125.6	124.16	122.44	121.77	119.97	124.21	120.75	121.33	119.02	124.87	121.21	122.58	121.54	121.45	118.86	123.38	121.06	118.36	119.42	127.82	125.09	119.53	122.25	124.59	118.88	122.2	121.23	123.56	121.1	122.15	122.15	122.28	121.85	123.8	120.63	121.17	128.76	119.69	117.87
CLIMB - blastn	51.64	50.61	50.67	52.54	51.14	51.07	51.07	52.14	50.98	50.57	51.67	51.75	50.62	51.94	50.68	52.29	51.37	50.55	51.38	50.67	50.61	51.27	51.86	50.94	50.66	53.09	51.2	50.26	50.95	50.67	51.45	50.77	51.53	51.8	50.86	50.97	50.39	51.33	50.7	49.9
CLIMB - gunzip	13.78	14.35	14.34	14.11	14.11	13.79	13.88	13.72	14.18	14.15	14	14.02	14.14	14.05	14.09	13.93	14.21	13.93	13.98	13.94	14.09	13.84	13.99	14.2	14.22	14.25	14.06	13.95	13.98	13.92	14.04	13.9	13.87	14.13	14.13	14.16	14.18	14.5	14.04	14.04
CLIMB - muscle	74.32	72.25	73.1	74.29	72.2	72.85	72.07	73.26	74.07	72.73	73.49	72.86	72.47	72.37	72.48	73.07	74.42	72.32	72.78	72.19	72.22	74.04	74.26	72.55	72.66	71.99	72.55	73.64	74.35	72.48	73.73	72.51	74.17	74.26	72.73	73.58	72.43	72.97	72.23	73.96
CLIMB - nhmmer	19.5	18.09	18.54	18.47	18.48	18.75	18.66	19.51	19.5	18.16	18.4	18.19	18.46	18.5	18.25	18.48	18.39	19.54	18.21	18.36	18.57	18.49	18.4	18.53	18.16	18.4	18.73	18.61	19.59	18.49	18.21	18.37	18.54	19.57	18.59	18.23	18.21	18.42	18.47	19.62
CLIMB - phyml	79.62	73.14	77.14	67.68	64.76	72.21	62.85	71.21	67.35	69.26	64.99	73.75	78.1	67.86	75.11	69.56	71.67	65.87	62.11	68.17	64.8	76.69	79.93	72.42	67.12	65.02	82.99	63.67	75.09	77.36	68.05	71.13	68.29	80.22	65.91	65.44	80.89	71.87	72.65	76.36
CLIMB - prokka	176.03	176.02	175.86	174.12	174.95	176.15	174.63	175.38	175.59	176.37	175.08	176.61	175.74	176.23	174.21	175.72	175.04	175.95	176.24	176.71	174.82	176.53	175.33	176.58	176.63	175.64	175.59	175.75	176.79	176.95	175.87	174.93	176.5	175.47	176.54	176.24	176.17	175.49	175.5	175.53
CLIMB - snippy	174.03	173.77	172.96	170.96	171.75	172.8	171.07	172.12	176.4	172.85	171.3	173.28	173.52	173.86	171.73	174.14	170.74	172.47	174.05	172.6	173.16	174	170.48	169.7	174.01	174.92	173.23	173.05	172.36	172.7	173.63	173.57	170.19	172.11	172.5	171.21	173.3	171.67	171.13	173.96
CLIMB - velvetg	304.69	303.41	302.84	303.07	304.77	303.73	305.37	303.4	303.02	303.28	305.25	303.4	303.47	304.29	303.43	302.94	302.85	306.39	304.49	308.63	303.7	303.62	303.62	303.48	303.33	303.17	302.47	304.8	304.48	302.5	302.39	304.91	302.68	302.73	303.78	305.11	307.68	302.89	303.23	304.9
CLIMB - velveth	97.12	96.47	96.29	96.64	96.03	97.13	96.51	97.02	96.19	96.54	96.29	97.04	96.21	97.12	96.98	96.73	96.47	96.45	95.83	95.87	96.3	96.5	96.02	96.87	96.15	96.91	96.03	96.45	97.26	96.64	96.17	96.07	96.09	97.09	96.86	96.82	95.63	97.9	96.53	96.47
Raven data summary:
	Mean	Min	Max
beast	117.88	112.87	121.45
blastn	60.878	59.12	63.24
gunzip	16.7442	16.65	17.03
muscle	86.781	85.93	87.15
nhmmer	20.533	20.12	21.06
phyml	98.264	90.75	104.05
prokka	233.146	130.91	246.71
snippy	239.113	237.5	241.13
velvetg	330.91	302.88	392.2
velveth	111.988	105.6	126.7

## Sheet: Sheet2
	Run number
Cloud / software	1	2	3	4	5	6	7	8	9	10	11	12	13	14	15	16	17	18	19	20	21	22	23	24	25	26	27	28	29	30	31	32	33	34	35	36	37	38	39	40
Google N1S2 - beast	0.86454	0.850014	0.846353	0.836681	0.869963	0.84617	0.853337	0.851734	0.855194	0.868105	0.863147	0.851365	0.869899	0.84757	0.838466	0.862894	0.842662	0.865937	0.857871	0.856748	0.855753	0.856064	0.846474	0.856499	0.847387	0.854822	0.844594	0.857808	0.833604	0.860564	0.837573	0.847753	0.849341	0.841339	0.858495	0.852288	0.855877	0.849402	0.855319	0.850505
Google N1S2 - blastn	0.91739	0.905653	0.924635	0.916837	0.904173	0.908356	0.904442	0.906732	0.915321	0.915321	0.925198	0.930003	0.902164	0.918082	0.914221	0.925338	0.923373	0.905518	0.93529	0.918636	0.917667	0.919468	0.913124	0.917943	0.912303	0.914084	0.916423	0.654673	0.911757	0.915183	0.917667	0.915872	0.924214	0.914633	0.916837	0.923233	0.914359	0.913124	0.908085	0.9031
Google N1S2 - gunzip	0.872546	1.02914	0.876658	0.884531	0.880808	0.880808	0.883597	0.877577	0.880345	0.882666	0.885466	0.883131	0.881736	0.879883	0.884064	0.884531	0.883131	0.880345	0.878037	0.883597	0.881272	0.883131	0.880808	0.882201	0.880345	0.883597	0.880345	0.882201	0.880345	0.881272	0.874826	0.881272	0.873913	0.874369	0.878959	0.882201	0.881272	0.879421	0.880808	0.879883
Google N1S2 - muscle	1.4363	1.44011	1.44083	1.44394	1.44491	1.44226	1.44515	1.44202	1.45094	1.45264	1.45264	1.45337	1.45386	1.45264	1.45411	1.44852	1.45119	1.45435	1.45435	1.44852	1.44973	1.45313	1.45411	1.45337	1.4507	1.45411	1.4524	0.952068	1.44997	1.44828	1.44707	1.44756	1.44539	1.44274	1.44442	1.45046	1.45167	1.45119	1.44587	1.45289
Google N1S2 - nhmmer	0.231749	0.232169	0.232326	0.248553	0.231749	0.231593	0.253839	0.247923	0.248493	0.249429	0.249581	0.254942	0.236501	0.24955	0.25663	0.249702	0.249459	0.250953	0.248463	0.254847	0.252683	0.253807	0.233171	0.232748	0.232616	0.245405	0.249672	0.149898	0.249126	0.249884	0.248463	0.231645	0.247594	0.248553	0.249915	0.251537	0.249247	0.25387	0.248313	0.248614
Google N1S2 - phyml	1.49701	1.61618	1.66239	1.59055	1.49519	1.80235	1.51362	1.55481	1.85614	1.49816	1.60091	1.62527	1.7718	1.35145	1.6017	1.70184	1.66549	1.55162	1.59987	1.53131	1.43451	1.36478	1.81634	1.74598	1.44421	1.96528	1.29465	1.73919	1.63311	1.68636	1.49565	1.67087	1.65511	1.48885	1.31686	1.70745	1.44655	1.47234	1.78305	1.66127
Google N1S2 - prokka	0.424582	0.420735	0.423818	0.419894	0.424034	0.424296	0.422198	0.422	0.42629	0.426352	0.426899	0.42831	0.42682	0.424605	0.426766	0.428806	0.425496	0.428735	0.426688	0.428169	0.425869	0.428546	0.425287	0.426282	0.426072	0.426524	0.425628	0.398051	0.427697	0.426844	0.428389	0.426251	0.427595	0.422374	0.424242	0.426375	0.423849	0.425023	0.426259	0.421656
Google N1S2 - snippy	0.439723	0.43873	0.436695	0.437871	0.439133	0.437382	0.43898	0.43982	0.439472	0.442449	0.438883	0.441901	0.439893	0.441786	0.442858	0.439166	0.439553	0.440022	0.43948	0.439505	0.442973	0.439658	0.442563	0.441925	0.440136	0.439585	0.439367	0.439343	0.442252	0.441656	0.439069	0.438136	0.43861	0.438892	0.43873	0.442342	0.438972	0.439868	0.441493	0.440055
Google N1S2 - velvetg	1.14931	1.1295	1.11553	1.13551	1.09722	1.1336	1.14601	1.13586	1.15211	1.1559	1.1415	1.154	1.14816	1.15003	1.15396	1.10717	1.15243	1.14975	1.15203	1.14935	1.1428	1.15115	1.15461	1.1476	1.15288	1.15027	1.14951	1.14923	1.15723	1.14684	1.1476	1.1482	1.14522	1.14569	1.14296	1.14899	1.15103	1.15087	1.15059	1.10761
Google N1S2 - velveth	1.21476	1.17351	1.1304	1.13578	1.13786	1.14379	1.15619	1.13983	1.14836	1.14895	1.15523	1.14754	1.16062	1.1599	1.14978	1.15096	1.15285	1.16122	1.15631	1.15381	1.16837	1.15464	1.15655	1.15906	1.14613	1.15607	1.16861	1.16364	1.15607	1.15607	1.14942	1.14181	1.14966	1.14919	1.14777	1.14719	1.15001	1.1486	1.15001	1.15214
iPlant 4vCPU8GB - beast	0.516497	0.564235	0.543727	0.535721	0.571429	0.536184	0.595384	0.553921	0.553116	0.531518	0.578609	0.569744	0.537651	0.540536	0.594063	0.560613	0.567167	0.540709	0.524541	0.542926	0.532911	0.542826	0.508959	0.539348	0.536745	0.575277	0.549762	0.530394	0.545059	0.571235	0.536843	0.531494	0.562566	0.526862	0.56859	0.564154	0.560879	0.52632	0.543602	0.552675
iPlant 4vCPU8GB - blastn	0.744048	0.73533	0.739888	0.769439	0.742415	0.744139	0.734798	0.75653	0.779687	0.759456	0.743412	0.752602	0.744594	0.742686	0.742868	0.747979	0.735508	0.732764	0.734089	0.723274	0.695431	0.705668	0.729952	0.738094	0.743321	0.718324	0.737647	0.754281	0.746237	0.734709	0.731004	0.710445	0.735686	0.736398	0.743412	0.759077	0.750468	0.759835	0.74505	0.769536
iPlant 4vCPU8GB - gunzip	0.864885	0.781342	0.730548	0.748175	0.732786	0.825242	0.792436	0.763528	0.856917	0.773046	0.803078	0.752547	0.738279	0.740892	0.78648	0.830564	0.711005	0.621305	0.64475	0.331436	0.271512	0.692767	0.307628	0.692194	0.746508	0.716788	0.728641	0.802308	0.734716	0.763876	0.725484	0.846092	0.799626	0.852554	0.808897	0.818385	0.755603	0.793186	0.803849	0.799244
iPlant 4vCPU8GB - muscle	1.24204	1.24132	1.24292	1.24937	1.24292	1.23831	1.23991	1.23059	1.23461	1.24221	1.24061	1.24328	1.25099	1.24506	1.23814	1.24489	1.24382	1.23867	1.23532	1.24292	1.21	1.2252	1.2392	1.23584	1.24186	1.22158	1.23198	1.24919	1.23321	1.2278	1.23867	1.2285	1.23973	1.23094	1.24239	1.23814	1.22278	1.23902	1.24168	1.24453
iPlant 4vCPU8GB - nhmmer	0.671452	0.630427	0.629847	0.666656	0.622967	0.665575	0.6697	0.62792	0.677433	0.634518	0.670356	0.671232	0.672552	0.66774	0.647116	0.67788	0.635303	0.666656	0.669918	0.670794	0.674984	0.671891	0.664498	0.67654	0.672552	0.661501	0.670137	0.644274	0.681933	0.679226	0.673213	0.632953	0.627537	0.66861	0.673434	0.657477	0.666007	0.670356	0.686263	0.672552
iPlant 4vCPU8GB - phyml	1.36383	1.5256	1.30324	1.16745	1.51619	1.42536	1.52679	1.50136	1.13574	1.18892	1.31792	1.31845	1.25802	1.11995	1.31422	1.56422	1.30358	1.16042	1.38537	1.42805	1.37259	1.28248	1.26972	1.31229	1.27599	1.32574	1.30792	1.33312	1.34535	1.38987	1.42288	1.33366	1.39125	1.33475	1.42577	1.25449	1.34479	1.29653	1.21329	1.29193
iPlant 4vCPU8GB - prokka	0.877942	0.8422	0.837601	0.859051	0.863633	0.848144	0.854517	0.855771	0.858608	0.852829	0.848144	0.833082	0.833499	0.843663	0.842079	0.837902	0.831092	0.807517	0.721882	0.816367	0.812215	0.759657	0.824596	0.850713	0.841167	0.84507	0.847374	0.852424	0.866103	0.855771	0.838505	0.844458	0.834842	0.853672	0.84553	0.844794	0.840955	0.848669	0.853547	0.864562
iPlant 4vCPU8GB - snippy	0.887475	0.880352	0.893011	0.884619	0.901223	0.885471	0.881358	0.887442	0.89919	0.889555	0.881943	0.88797	0.8883	0.88032	0.891246	0.876834	0.879834	0.87738	0.874716	0.87796	0.882855	0.859684	0.88764	0.880774	0.870418	0.912434	0.888168	0.883051	0.900748	0.896627	0.866946	0.894882	0.888399	0.884423	0.889721	0.89045	0.875261	0.868395	0.887607	0.911078
iPlant 4vCPU8GB - velvetg	1.05255	1.06828	0.993634	0.986819	0.856681	0.920038	0.896654	0.914748	0.917309	0.943382	0.862126	0.870381	0.875493	0.881252	0.907647	0.900411	0.88429	0.896265	0.892494	0.964668	0.968451	0.861229	0.910219	0.989563	0.996477	0.863724	0.890548	0.842975	0.898821	0.936202	0.866756	0.889878	0.916217	0.891148	0.937316	0.925985	0.96681	0.902055	0.967234	0.952122
iPlant 4vCPU8GB - velveth	1.12596	1.04369	0.931606	0.909513	0.948571	0.919746	0.947448	0.967335	0.943695	0.964253	0.947688	0.924377	0.939578	0.952039	0.932537	0.95643	0.962099	0.923767	0.982095	0.924072	0.97909	0.88929	0.886755	0.982785	0.901895	0.886896	0.892907	0.931064	0.892835	1.01558	0.917862	0.908185	0.936436	0.91666	1.00088	0.923311	0.989821	0.870556	0.969093	0.957411
Azure G1 - beast	1.25967	1.30182	1.30847	1.30355	1.30326	1.32628	1.29953	1.19493	1.29652	1.26617	1.27631	1.30369	1.29581	1.29155	1.30254	1.32688	1.30934	1.30355	1.29852	1.28033	1.3233	1.28326	1.32049	1.28578	1.31783	1.31284	1.28788	1.30039	1.33062	1.3239	1.28915	1.32093	1.33787	1.32034	1.31872	1.34566	1.33727	1.32628	1.29924	1.28957
Azure G1 - blastn	0.843419	0.875565	0.857557	0.879994	0.896847	0.888989	0.889509	0.877205	0.881268	0.892901	0.885369	0.887305	0.922813	0.895001	0.91739	0.88653	0.888471	0.913947	0.92576	0.895265	0.893032	0.890811	0.910393	0.923373	0.933139	0.915596	0.925338	0.924635	0.898966	0.926042	0.964328	0.914084	0.914771	0.932425	0.941218	0.889769	0.881141	0.892639	0.88653	0.90003
Azure G1 - gunzip	1.68792	1.63358	1.77	1.74056	1.68622	1.71559	1.72977	1.69133	1.70164	1.72798	1.72977	1.70859	1.73875	1.72442	1.69819	1.68792	1.69304	1.74965	1.74783	1.70685	1.77187	1.73875	1.7262	1.72798	1.76626	1.76626	1.72265	1.74056	1.74965	1.73695	1.72798	1.72977	1.69133	1.72088	1.74783	1.73695	1.71033	1.70685	1.7262	1.73335
Azure G1 - muscle	1.54552	1.54195	1.52034	1.53269	1.5458	1.52569	1.55745	1.497	1.51715	1.54635	1.51371	1.52354	1.54031	1.53378	1.5145	1.5281	1.52221	1.49984	1.51715	1.55243	1.53649	1.52918	1.54222	1.52783	1.53378	1.5707	1.56644	1.53378	1.54607	1.53269	1.5414	1.54525	1.57755	1.52676	1.52999	1.5273	1.53949	1.53405	1.53812	1.54828
Azure G1 - nhmmer	0.43576	0.470293	0.46954	0.440717	0.435575	0.470509	0.469111	0.420242	0.432912	0.47729	0.432729	0.465812	0.439867	0.433186	0.46539	0.464863	0.435206	0.435483	0.476072	0.476404	0.428664	0.477956	0.436037	0.469755	0.476625	0.473329	0.471265	0.481769	0.477956	0.470617	0.469218	0.482902	0.479967	0.472132	0.472457	0.438646	0.445305	0.440528	0.470617	0.471048
Azure G1 - phyml	1.64376	2.03025	1.79839	1.90693	1.83946	2.02523	1.6852	1.78532	1.79216	1.67457	1.52513	1.97436	1.87885	1.50343	1.80932	2.03825	1.6669	1.99561	1.96843	1.89626	1.90434	2.04546	1.79806	1.93509	2.23226	1.77212	1.61965	1.69479	1.51408	1.56871	1.82308	1.86814	1.86212	1.98553	1.67657	1.88969	1.79609	1.86672	2.11639	1.71341
Azure G1 - prokka	0.471117	0.616904	0.631439	0.633137	0.635311	0.634343	0.634205	0.619214	0.627615	0.632124	0.631439	0.629173	0.628885	0.630654	0.628647	0.62797	0.633464	0.626418	0.631645	0.633017	0.636212	0.63281	0.63474	0.633447	0.638495	0.636386	0.636699	0.635276	0.634239	0.633378	0.632639	0.635796	0.636855	0.634723	0.639932	0.630978	0.636004	0.636178	0.635034	0.636299
Azure G1 - snippy	0.714088	0.73132	0.727781	0.729624	0.732306	0.745201	0.752281	0.716829	0.712535	0.729513	0.753799	0.736138	0.739599	0.752992	0.731097	0.732732	0.740103	0.751501	0.755872	0.743393	0.760077	0.751548	0.738845	0.743902	0.750275	0.752589	0.753395	0.748982	0.757572	0.756446	0.755275	0.762087	0.749922	0.76428	0.759763	0.739051	0.756805	0.75549	0.740539	0.740745
Azure G1 - velvetg	1.18567	1.24792	1.23051	1.24716	1.25893	1.18402	1.19346	1.15942	1.17561	1.22764	1.25084	1.23737	1.18123	1.18132	1.17265	1.234	1.2516	1.24924	1.1847	1.21981	1.24759	1.25783	1.25989	1.26104	1.2459	1.24905	1.24806	1.25316	1.2633	1.19995	1.25583	1.25207	1.2608	1.19041	1.26562	1.25245	1.19726	1.25207	1.25141	1.26441
Azure G1 - velveth	0.774095	0.73358	0.829666	0.832751	0.765837	0.795541	0.786766	0.797013	0.778941	0.804167	0.810981	0.750491	0.790822	0.78638	0.840753	0.866716	0.820788	0.870624	0.841575	0.840816	0.88922	0.873748	0.859004	0.867253	0.889008	0.893191	0.895119	0.888514	0.939184	0.910178	0.943934	0.868329	0.938869	0.920654	0.950665	0.834426	0.923691	0.965666	0.97305	0.954473
Raven - beast	1.03268	0.989757	0.990921	1.00068	0.989507	0.986113	0.970605	0.994013	1.00289	1.02763
Raven - blastn	0.986198	1.00277	0.993927	1.01531	0.968316	0.96265	1.02974	1.02887	1.02059	0.996693
Raven - gunzip	1.00385	1.00566	1.00204	1.00085	1.00145	1.00085	0.991953	1.00505	1.00325	0.983216
Raven - muscle	0.996109	0.998056	0.997254	0.998401	1.00059	1.00013	1.00232	0.995766	1.0099	1.00163
Raven - nhmmer	1.00455	1.00112	1.00652	1.00406	1.008	0.974976	0.986215	0.988114	1.00751	1.02053
Raven - phyml	1.00228	1.02991	0.986289	0.944392	0.970317	0.956713	0.956155	1.0828	1.08149	1.01147
Raven - prokka	0.951929	0.951346	1.78097	0.979977	0.963415	0.95224	0.945022	0.948829	0.95689	0.96493
Raven - snippy	1.00081	0.998424	0.995846	1.00679	0.997175	1.00375	0.999551	1.0003	0.991633	1.00527
Raven - velvetg	1.07278	0.845733	1.08866	1.09254	0.843728	1.0715	1.07236	0.944028	1.05969	0.880454
Raven - velveth	1.0561	0.883886	1.04937	1.0605	0.896265	1.0403	0.94092	0.945688	1.04731	1.03434
Azure A8 - beast	0.92958	0.931416	0.956818	0.928481	0.949956	0.958764	0.90656	0.929213	0.944551	0.929213	0.952335	0.957362	0.955113	0.909778	0.962679	0.953105	0.942437	0.961972	0.945688	0.930754	0.961579	0.941534	0.936522	0.921369	0.93149	0.919501	0.945612	0.916427	0.940932	0.961187	0.950109	0.946219	0.935927	0.92542	0.95853	0.956896	0.928774	0.960561	0.942814	0.945916
Azure A8 - blastn	0.679973	0.687421	0.681191	0.707226	0.701521	0.710776	0.697742	0.697502	0.716465	0.728903	0.698944	0.703873	0.717647	0.710196	0.720109	0.713442	0.72045	0.710279	0.729515	0.702979	0.713693	0.728816	0.716718	0.721474	0.737111	0.746878	0.723704	0.746694	0.726988	0.732059	0.721731	0.741601	0.731971	0.694796	0.721988	0.717224	0.741962	0.743866	0.711275	0.707555
Azure A8 - gunzip	0.146455	0.936475	1.22399	1.23209	1.21599	1.26181	1.23028	1.24123	1.23756	1.16522	0.910504	1.25991	1.26181	1.25331	1.25801	1.26562	1.2477	1.25424	1.23664	1.25237	1.2477	1.24585	1.26562	1.25424	1.25613	1.24677	1.23756	1.24399	1.24307	1.22758	1.23847	1.2477	1.26371	1.23847	1.25143	1.24215	1.2477	1.24863	1.2685	1.24399
Azure A8 - muscle	1.15878	1.16735	1.16751	1.16735	1.16845	1.16798	1.16751	1.16406	1.17034	1.16751	1.1661	1.16438	1.1636	1.16704	1.16798	1.16751	1.16861	1.1672	1.16641	1.16704	1.16845	1.16861	1.16893	1.16782	1.16767	1.16438	1.16704	1.16672	1.16438	1.16861	1.16485	1.16767	1.15832	1.16735	1.16531	1.16672	1.16344	1.16282	1.16735	1.16422
Azure A8 - nhmmer	1.06444	1.01148	1.07222	1.08813	1.02154	1.07054	1.07446	1.00603	1.02256	1.07278	1.07503	1.07728	1.02103	1.07222	1.02002	1.02256	1.03026	1.07503	1.07054	1.08239	1.0711	1.02307	1.08986	1.06943	1.0711	1.0739	1.07672	1.07728	1.09509	1.02511	1.08296	1.08068	1.07728	1.07054	1.07898	1.09102	1.07615	1.02358	1.07615	1.07559
Azure A8 - phyml	1.17051	1.21464	1.101	1.19732	1.23899	1.24621	1.2303	1.29142	1.32987	1.23478	1.30306	1.35089	1.14048	1.28955	1.35855	1.09474	1.25883	1.1849	1.34922	1.30914	1.00372	1.50527	1.37625	1.40759	1.10359	1.34793	1.20112	1.29962	1.13012	1.27699	1.34997	1.33711	1.3952	1.36251	1.24401	1.38342	1.2103	1.16953	1.23603	1.28753
Azure A8 - prokka	1.42258	0.827406	1.38489	1.44363	1.45435	1.45407	1.45972	1.45817	1.45616	1.46302	1.30068	1.4568	1.45562	1.45844	1.46578	1.46073	1.45963	1.45808	1.44426	1.4599	1.45489	1.46182	1.44901	1.45589	1.45489	1.45817	1.4548	1.45689	1.4548	1.4529	1.45163	1.44892	1.4519	1.45954	1.45689	1.45908	1.45707	1.45426	1.4578	1.45662
Azure A8 - snippy	1.19574	1.22653	1.23394	1.27093	1.2868	1.24577	1.29083	1.29896	1.24798	1.26387	1.26014	1.2573	1.31136	1.22358	1.2681	1.32531	1.09134	1.29194	1.28673	1.17086	1.24008	1.30499	1.28176	1.28784	1.33822	1.33859	1.35176	1.34469	1.34575	1.33359	1.32892	1.35667	1.35252	1.28541	1.35023	1.35921	1.33277	1.34069	1.34742	1.30427
Azure A8 - velvetg	1.03613	1.04339	1.05617	1.0813	1.03513	1.04513	1.05648	1.06529	1.04543	1.07337	1.07589	1.06776	1.06956	1.07498	1.083	1.06897	1.07181	1.05898	1.05027	1.05031	1.0699	1.04891	1.04418	1.04477	1.05473	1.05614	1.06357	1.05658	1.05134	1.05624	1.05385	1.05912	1.01859	1.04467	1.05141	1.05584	1.04689	1.05004	1.0657	1.05305
Azure A8 - velveth	0.926979	0.679582	0.660854	0.688989	0.704063	0.696531	0.727103	0.76048	0.738758	0.700891	0.722972	0.716175	0.808522	0.744603	0.781441	0.757958	0.796163	0.783464	0.736911	0.798263	0.726018	0.767306	0.803129	0.811804	0.845323	0.790487	0.839241	0.851817	0.811275	0.842778	0.787763	0.897342	0.827398	0.868396	0.875798	0.861382	0.884235	0.871098	0.829728	0.857163
CLIMB - beast	0.986856	0.938535	0.94942	0.962757	0.968055	0.982579	0.949038	0.976232	0.971565	0.990422	0.944022	0.972527	0.961658	0.969886	0.970605	0.991755	0.955422	0.973732	0.995945	0.987104	0.922234	0.942361	0.986196	0.964254	0.946143	0.991588	0.964648	0.972367	0.95403	0.97341	0.965043	0.965043	0.964017	0.967419	0.952181	0.977203	0.972848	0.915502	0.984878	1.00008
CLIMB - blastn	1.17889	1.20288	1.20146	1.1587	1.19042	1.19205	1.19205	1.16759	1.19415	1.20384	1.17821	1.17639	1.20265	1.17208	1.20122	1.16424	1.18509	1.20431	1.18486	1.20146	1.20288	1.1874	1.17389	1.19509	1.2017	1.14669	1.18902	1.21126	1.19486	1.20146	1.18325	1.19909	1.18141	1.17525	1.19697	1.19439	1.20814	1.18601	1.20075	1.22
CLIMB - gunzip	1.21511	1.16684	1.16765	1.18669	1.18669	1.21423	1.20635	1.22042	1.18083	1.18333	1.19601	1.19431	1.18417	1.19176	1.18837	1.20202	1.17834	1.20202	1.19772	1.20116	1.18837	1.20984	1.19687	1.17917	1.17751	1.17503	1.19091	1.2003	1.19772	1.20289	1.1926	1.20462	1.20722	1.18501	1.18501	1.1825	1.18083	1.15477	1.1926	1.1926
CLIMB - muscle	1.16767	1.20112	1.18715	1.16814	1.20195	1.19123	1.20412	1.18456	1.17161	1.19319	1.18085	1.19107	1.19747	1.19913	1.19731	1.18764	1.1661	1.19996	1.19237	1.20212	1.20162	1.17208	1.16861	1.19615	1.19434	1.20546	1.19615	1.17845	1.1672	1.19731	1.17701	1.19681	1.17003	1.16861	1.19319	1.17941	1.19814	1.18927	1.20145	1.17335
CLIMB - nhmmer	1.05297	1.13505	1.1075	1.11169	1.11109	1.09509	1.10038	1.05243	1.05297	1.13067	1.11592	1.12881	1.1123	1.10989	1.1251	1.11109	1.11653	1.05082	1.12757	1.11836	1.10571	1.11049	1.11592	1.10809	1.13067	1.11592	1.09626	1.10333	1.04814	1.11049	1.12757	1.11775	1.1075	1.04921	1.10452	1.12633	1.12757	1.11471	1.11169	1.04653
CLIMB - phyml	1.23416	1.34351	1.27384	1.45189	1.51736	1.36081	1.56347	1.37992	1.45901	1.41877	1.51199	1.33239	1.25818	1.44804	1.30827	1.41265	1.37106	1.49179	1.5821	1.44146	1.51642	1.28131	1.22938	1.35686	1.464	1.51129	1.18405	1.54333	1.30862	1.27022	1.444	1.38147	1.43892	1.22493	1.49088	1.50159	1.21479	1.36725	1.35257	1.28685
CLIMB - prokka	1.32447	1.32454	1.32575	1.339	1.33265	1.32357	1.33509	1.32938	1.32779	1.32192	1.33166	1.32012	1.32666	1.32297	1.33831	1.32681	1.33196	1.32507	1.32289	1.31937	1.33364	1.32072	1.32976	1.32034	1.31997	1.32741	1.32779	1.32658	1.31878	1.31758	1.32567	1.3328	1.32094	1.3287	1.32064	1.32289	1.32342	1.32855	1.32847	1.32824
CLIMB - snippy	1.37397	1.37603	1.38247	1.39865	1.39221	1.38375	1.39775	1.38922	1.35551	1.38335	1.39587	1.37992	1.37801	1.37532	1.39237	1.3731	1.40045	1.3864	1.37381	1.38536	1.38088	1.37421	1.40258	1.40903	1.37413	1.36698	1.38032	1.38175	1.38729	1.38455	1.37714	1.37761	1.40497	1.3893	1.38616	1.3966	1.37976	1.39286	1.39726	1.37453
CLIMB - velvetg	1.08605	1.09064	1.09269	1.09186	1.08577	1.08949	1.08364	1.09067	1.09204	1.0911	1.08406	1.09067	1.09042	1.08748	1.09056	1.09233	1.09265	1.08003	1.08677	1.07219	1.08959	1.08988	1.08988	1.09038	1.09092	1.0915	1.09403	1.08566	1.0868	1.09392	1.09432	1.08527	1.09327	1.09309	1.08931	1.08456	1.0755	1.09251	1.09128	1.08531
CLIMB - velveth	1.15309	1.16086	1.16303	1.15882	1.16618	1.15297	1.16038	1.15428	1.16424	1.16002	1.16303	1.15404	1.164	1.15309	1.15476	1.15774	1.16086	1.1611	1.16861	1.16813	1.16291	1.1605	1.1663	1.15607	1.16473	1.15559	1.16618	1.1611	1.15143	1.15882	1.16448	1.1657	1.16545	1.15345	1.15619	1.15667	1.17106	1.14391	1.16014	1.16086
